# Supplementary material for: How reproducible are the measurements of leaf fluctuating asymmetry?
Source: PeerJ. 2015 Jun 18;3:e1027. doi: 10.7717/peerj.1027 (PMC4476141; doi:10.7717/peerj.1027)
Supplement: Appendix S3 — Data format: participant number (matches Appendix S2); sample number; leaf number; width of the leaf half; width of the right half. [file peerj-03-1027-s003.txt]

Participant	Tree	Leaf	WL	WR
1	1	1	22.0149	20.1493
1	1	2	17.0398	16.9403
1	1	3	15.3234	15.3234
1	1	4	15.597	14.403
1	1	5	13.1592	13.9303
1	1	6	10.6468	9.9005
1	1	7	14.9751	14.403
1	1	8	15.6468	15.9453
1	1	9	15.597	14.9751
1	1	10	16.6045	17.0896
1	2	1	17.8109	19.0547
1	2	2	16.8408	16.1692
1	2	3	18.5697	17.5622
1	2	4	13.3955	12.5373
1	2	5	15.1741	14.7637
1	2	6	12.0149	11.4428
1	2	7	13.3085	13.8806
1	2	8	12.3507	14.3532
1	2	9	14.2662	14.4154
1	2	10	15.0746	15.4229
1	3	1	20.0883	19.6469
1	3	2	16.6835	17.5284
1	3	3	16.116	16.1665
1	3	4	20.1009	19.6091
1	3	5	17.2257	16.2169
1	3	6	16.3556	15.1828
1	3	7	15.0946	16.3052
1	3	8	14.338	14.0227
1	3	9	15.2333	14.6532
1	3	10	12.6608	10.9206
1	4	1	14.8045	15.9521
1	4	2	15.5864	14.9054
1	4	3	15.9647	16.4439
1	4	4	15.145	16.2673
1	4	5	16.6961	16.9357
1	4	6	15.7251	15.5359
1	4	7	13.9218	14.7541
1	4	8	12.5221	13.1904
1	4	9	15.3846	16.0656
1	4	10	10.3909	10.971
1	5	1	19.525	19.575
1	5	2	17.75	18.05
1	5	3	17.4125	16.825
1	5	4	12.4	12.3625
1	5	5	15.45	14.375
1	5	6	10.775	10.725
1	5	7	15.25	15.5375
1	5	8	16.3	14.725
1	5	9	13.8	13.325
1	5	10	19.475	19.3
1	6	1	17.7	17.4625
1	6	2	16.7375	16.55
1	6	3	15.0625	16.4
1	6	4	17.55	16.7375
1	6	5	15.35	16.2125
1	6	6	16.55	16.75
1	6	7	15.3	15.5875
1	6	8	14.375	13.475
1	6	9	14.425	12.75
1	6	10	13.7125	12.325
1	7	1	19.0488	18.0463
1	7	2	18.7918	18.0977
1	7	3	18.7404	17.9949
1	7	4	16.7609	16.8638
1	7	5	17.0437	16.1697
1	7	6	10.4884	10.2828
1	7	7	16.8638	15.5784
1	7	8	14.3445	14.5501
1	7	9	14.6401	13.5476
1	7	10	12.6093	13.3162
1	8	1	15.4756	15.527
1	8	2	16.7609	15.6812
1	8	3	14.2416	13.946
1	8	4	14.1902	14.4987
1	8	5	11.7224	11.7738
1	8	6	14.9871	14.5501
1	8	7	15.437	15.7326
1	8	8	14.4473	14.036
1	8	9	12.9049	13.2648
1	8	10	11.0283	11.4267
1	9	1	22.7226	21.6031
1	9	2	17.3282	18.4606
1	9	3	18.0153	17.6845
1	9	4	18.6514	19.1858
1	9	5	18.7023	18.9059
1	9	6	18.3715	19.1349
1	9	7	16.5522	17.3791
1	9	8	17.2265	18.2697
1	9	9	17.43	18.1679
1	9	10	17.6845	17.3282
1	10	1	17.5573	17.7354
1	10	2	14.402	15.6743
1	10	3	15.2672	14.9873
1	10	4	14.8855	14.9873
1	10	5	13.3588	12.8753
1	10	6	13.028	13.4097
1	10	7	15.4707	15.6234
1	10	8	16.8957	16.5013
1	10	9	14.8346	14.6438
1	10	10	16.3995	16.6412
2	1	1	28.00	28.00
2	1	2	22.50	22.00
2	1	3	20.00	20.00
2	1	4	20.00	19.00
2	1	5	18.00	18.00
2	1	6	18.50	18.00
2	1	7	20.00	18.00
2	1	8	21.00	20.00
2	1	9	21.00	18.00
2	1	10	21.00	22.00
2	2	1	23.00	25.00
2	2	2	22.00	20.50
2	2	3	22.00	23.00
2	2	4	17.00	16.00
2	2	5	19.00	19.50
2	2	6	15.00	15.00
2	2	7	17.00	18.00
2	2	8	16.00	18.00
2	2	9	19.00	19.00
2	2	10	19.00	19.00
2	3	1	22.00	23.00
2	3	2	20.00	20.00
2	3	3	20.00	18.00
2	3	4	23.00	23.00
2	3	5	20.00	19.00
2	3	6	20.00	19.00
2	3	7	18.50	19.00
2	3	8	17.50	16.50
2	3	9	19.00	19.00
2	3	10	13.50	13.50
2	4	1	19.00	21.00
2	4	2	20.00	19.00
2	4	3	20.50	21.50
2	4	4	20.00	21.50
2	4	5	21.00	22.00
2	4	6	20.00	19.50
2	4	7	19.00	20.00
2	4	8	17.00	17.00
2	4	9	20.00	21.50
2	4	10	14.00	14.00
2	5	1	23.00	23.00
2	5	2	24.00	23.00
2	5	3	22.00	21.00
2	5	4	16.00	16.00
2	5	5	20.00	19.50
2	5	6	13.00	14.00
2	5	7	20.00	20.00
2	5	8	21.00	20.00
2	5	9	14.00	17.00
2	5	10	25.00	24.00
2	6	1	22.50	23.00
2	6	2	22.00	21.00
2	6	3	19.00	21.00
2	6	4	20.00	20.00
2	6	5	20.50	20.00
2	6	6	21.00	21.00
2	6	7	18.00	20.00
2	6	8	16.50	17.00
2	6	9	19.00	17.00
2	6	10	15.50	14.00
2	7	1	23.00	22.00
2	7	2	23.00	23.00
2	7	3	23.00	22.00
2	7	4	18.50	19.00
2	7	5	20.00	19.50
2	7	6	12.00	13.00
2	7	7	19.00	19.00
2	7	8	17.00	17.00
2	7	9	18.00	16.00
2	7	10	15.00	17.00
2	8	1	19.00	21.00
2	8	2	21.00	19.00
2	8	3	17.00	18.00
2	8	4	17.00	17.00
2	8	5	14.00	14.00
2	8	6	18.00	18.50
2	8	7	19.00	20.00
2	8	8	17.50	18.00
2	8	9	15.00	16.00
2	8	10	14.00	14.00
2	9	1	24.50	25.00
2	9	2	18.00	22.00
2	9	3	19.00	20.00
2	9	4	22.00	20.50
2	9	5	21.00	19.00
2	9	6	20.50	21.50
2	9	7	19.00	20.00
2	9	8	20.00	20.00
2	9	9	20.00	20.00
2	9	10	20.50	19.00
2	10	1	21.50	22.00
2	10	2	18.00	19.00
2	10	3	18.00	19.00
2	10	4	18.50	18.00
2	10	5	15.00	17.00
2	10	6	16.00	15.00
2	10	7	14.00	14.00
2	10	8	20.00	21.00
2	10	9	17.50	18.00
2	10	10	19.00	21.00
3	1	1	20	21
3	1	2	16	18
3	1	3	16	15
3	1	4	15	15
3	1	5	12	15
3	1	6	10	10
3	1	7	17	13
3	1	8	17	15
3	1	9	15	15
3	1	10	17	15
3	2	1	17	18
3	2	2	15	15
3	2	3	17	17
3	2	4	15	13
3	2	5	15	15
3	2	6	11	13
3	2	7	12	13
3	2	8	12	14
3	2	9	15	13
3	2	10	14	15
3	3	1	17	20
3	3	2	16	16
3	3	3	17	15
3	3	4	17	19
3	3	5	17	15
3	3	6	16	17
3	3	7	15	16
3	3	8	18	13
3	3	9	14	16
3	3	10	13	12
3	4	1	13	14
3	4	2	13	14
3	4	3	14	15
3	4	4	16	15
3	4	5	15	17
3	4	6	15	14
3	4	7	15	14
3	4	8	12	13
3	4	9	14	16
3	4	10	10	10
3	5	1	17	21
3	5	2	16	16
3	5	3	17	18
3	5	4	13	12
3	5	5	16	16
3	5	6	10	10
3	5	7	14	15
3	5	8	15	16
3	5	9	12	14
3	5	10	19	20
3	6	1	17	17
3	6	2	16	18
3	6	3	15	16
3	6	4	16	17
3	6	5	17	16
3	6	6	16	17
3	6	7	14	16
3	6	8	14	14
3	6	9	14	13
3	6	10	12	12
3	7	1	17	17
3	7	2	17	18
3	7	3	15	17
3	7	4	14	16
3	7	5	15	16
3	7	6	0.9	0.9
3	7	7	15	15
3	7	8	13	14
3	7	9	12	13
3	7	10	11	12
3	8	1	15	16
3	8	2	15	16
3	8	3	13	16
3	8	4	15	13
3	8	5	12	13
3	8	6	13	15
3	8	7	17	16
3	8	8	14	13
3	8	9	12	13
3	8	10	10	12
3	9	1	22	21
3	9	2	16	18
3	9	3	16	18
3	9	4	18	19
3	9	5	18	16
3	9	6	17	20
3	9	7	15	17
3	9	8	15	17
3	9	9	16	18
3	9	10	16	18
3	10	1	16	17
3	10	2	14	15
3	10	3	13	14
3	10	4	13	14
3	10	5	12	14
3	10	6	12	14
3	10	7	13	15
3	10	8	16	16
3	10	9	14	14
3	10	10	14	16
4	1	1	20.00	20.00
4	1	2	16.00	16.00
4	1	3	16.00	14.00
4	1	4	15.00	14.00
4	1	5	12.00	14.00
4	1	6	10.00	10.00
4	1	7	15.00	14.00
4	1	8	15.00	16.00
4	1	9	15.00	14.00
4	1	10	15.00	16.00
4	2	1	19.00	20.00
4	2	2	17.00	16.00
4	2	3	19.00	17.00
4	2	4	14.00	15.00
4	2	5	15.00	15.00
4	2	6	12.00	12.00
4	2	7	15.00	14.00
4	2	8	12.00	15.00
4	2	9	15.00	15.00
4	2	10	15.00	16.00
4	3	1	18.00	18.00
4	3	2	16.00	16.00
4	3	3	17.00	16.00
4	3	4	18.00	18.00
4	3	5	16.00	15.00
4	3	6	16.00	15.00
4	3	7	16.00	16.00
4	3	8	14.00	13.00
4	3	9	15.00	16.00
4	3	10	12.00	11.00
4	4	1	15.00	16.00
4	4	2	15.00	14.00
4	4	3	16.00	16.00
4	4	4	15.00	16.00
4	4	5	16.00	18.00
4	4	6	14.00	15.00
4	4	7	14.00	15.00
4	4	8	13.00	13.00
4	4	9	16.00	17.00
4	4	10	11.00	11.00
4	5	1	17.00	18.00
4	5	2	17.00	16.00
4	5	3	18.00	18.00
4	5	4	12.00	12.00
4	5	5	15.00	15.00
4	5	6	11.00	11.00
4	5	7	15.00	14.00
4	5	8	15.00	14.00
4	5	9	13.00	13.00
4	5	10	18.00	17.00
4	6	1	16.00	16.00
4	6	2	16.00	15.00
4	6	3	14.00	15.00
4	6	4	17.00	15.00
4	6	5	15.00	16.00
4	6	6	17.00	16.00
4	6	7	14.00	15.00
4	6	8	13.00	13.00
4	6	9	14.00	14.00
4	6	10	13.00	12.00
4	7	1	17.00	17.00
4	7	2	17.00	17.00
4	7	3	16.00	17.00
4	7	4	15.00	15.00
4	7	5	15.00	15.00
4	7	6	9.00	9.00
4	7	7	15.00	15.00
4	7	8	13.00	15.00
4	7	9	13.00	13.00
4	7	10	11.00	12.00
4	8	1	14.00	15.00
4	8	2	15.00	14.00
4	8	3	13.00	12.00
4	8	4	13.00	13.00
4	8	5	12.00	11.00
4	8	6	14.00	14.00
4	8	7	16.00	14.00
4	8	8	13.00	13.00
4	8	9	13.00	12.00
4	8	10	11.00	10.00
4	9	1	22.00	21.00
4	9	2	17.00	18.00
4	9	3	18.00	17.00
4	9	4	19.00	19.00
4	9	5	17.00	17.00
4	9	6	17.00	18.00
4	9	7	17.00	17.00
4	9	8	17.00	18.00
4	9	9	17.00	17.00
4	9	10	17.00	18.00
4	10	1	16.00	16.00
4	10	2	14.00	15.00
4	10	3	14.00	14.00
4	10	4	14.00	14.00
4	10	5	13.00	12.00
4	10	6	12.00	11.00
4	10	7	14.00	14.00
4	10	8	15.00	15.00
4	10	9	13.00	14.00
4	10	10	15.00	16.00
5	1	1	20.25	20.47
5	1	2	17.78	16.85
5	1	3	15.34	14.42
5	1	4	14.90	14.32
5	1	5	13.05	14.09
5	1	6	10.39	9.60
5	1	7	14.29	15.00
5	1	8	15.81	15.94
5	1	9	15.22	14.87
5	1	10	16.13	16.71
5	2	1	17.37	18.81
5	2	2	16.61	16.21
5	2	3	16.69	17.41
5	2	4	13.03	12.24
5	2	5	14.65	15.52
5	2	6	11.69	11.69
5	2	7	13.51	13.92
5	2	8	12.38	14.14
5	2	9	14.34	15.47
5	2	10	14.77	15.57
5	3	1	18.07	19.33
5	3	2	16.51	17.12
5	3	3	15.98	15.73
5	3	4	18.09	17.00
5	3	5	17.10	15.93
5	3	6	16.31	14.80
5	3	7	15.14	15.81
5	3	8	14.51	13.16
5	3	9	15.12	15.36
5	3	10	11.50	10.48
5	4	1	14.65	15.83
5	4	2	14.97	13.10
5	4	3	15.83	16.14
5	4	4	15.09	15.96
5	4	5	16.37	16.99
5	4	6	14.22	14.85
5	4	7	13.98	14.60
5	4	8	12.45	12.90
5	4	9	15.32	16.28
5	4	10	10.53	11.03
5	5	1	17.01	18.14
5	5	2	18.21	17.63
5	5	3	16.87	16.78
5	5	4	12.28	12.11
5	5	5	15.32	15.16
5	5	6	10.45	11.02
5	5	7	15.57	15.01
5	5	8	16.46	14.86
5	5	9	12.55	12.86
5	5	10	19.50	19.25
5	6	1	17.56	17.79
5	6	2	16.98	16.41
5	6	3	13.52	16.18
5	6	4	17.48	14.94
5	6	5	16.18	15.84
5	6	6	16.41	16.41
5	6	7	15.49	15.49
5	6	8	14.01	14.02
5	6	9	14.35	14.35
5	6	10	12.06	10.78
5	7	1	18.52	17.17
5	7	2	17.66	17.43
5	7	3	17.21	18.01
5	7	4	14.71	14.60
5	7	5	17.09	15.38
5	7	6	9.13	9.82
5	7	7	14.93	14.93
5	7	8	13.89	14.11
5	7	9	14.15	12.67
5	7	10	12.08	13.11
5	8	1	15.00	15.17
5	8	2	16.37	14.90
5	8	3	13.65	13.65
5	8	4	13.09	13.01
5	8	5	11.10	11.03
5	8	6	13.73	14.37
5	8	7	15.10	15.11
5	8	8	13.51	13.50
5	8	9	11.50	13.01
5	8	10	10.84	10.78
5	9	1	21.22	20.64
5	9	2	15.16	18.78
5	9	3	17.48	17.48
5	9	4	18.65	18.64
5	9	5	18.50	16.90
5	9	6	17.98	18.73
5	9	7	16.31	17.17
5	9	8	17.48	17.49
5	9	9	17.18	17.90
5	9	10	17.32	17.17
5	10	1	16.52	17.36
5	10	2	14.27	15.07
5	10	3	15.06	14.72
5	10	4	14.57	14.50
5	10	5	12.11	12.83
5	10	6	13.12	11.46
5	10	7	15.39	15.03
5	10	8	15.83	15.69
5	10	9	14.11	14.41
5	10	10	16.07	16.65
6	1	1	2.20	2.10
6	1	2	1.70	1.70
6	1	3	1.70	1.60
6	1	4	1.70	1.40
6	1	5	1.30	1.40
6	1	6	1.00	1.00
6	1	7	1.50	1.50
6	1	8	1.70	1.60
6	1	9	1.50	1.60
6	1	10	1.70	1.80
6	2	1	1.80	1.90
6	2	2	1.60	1.60
6	2	3	1.70	1.70
6	2	4	1.50	1.50
6	2	5	1.50	1.40
6	2	6	1.20	1.30
6	2	7	1.30	1.30
6	2	8	1.20	1.40
6	2	9	1.50	1.40
6	2	10	1.50	1.50
6	3	1	1.90	1.90
6	3	2	1.60	1.70
6	3	3	1.70	1.70
6	3	4	1.90	1.90
6	3	5	1.80	1.60
6	3	6	1.70	1.60
6	3	7	1.60	1.70
6	3	8	1.40	1.40
6	3	9	1.60	1.60
6	3	10	1.20	1.20
6	4	1	1.40	1.50
6	4	2	1.50	1.50
6	4	3	1.50	1.60
6	4	4	1.60	1.70
6	4	5	1.60	1.80
6	4	6	1.60	1.40
6	4	7	1.30	1.40
6	4	8	1.20	1.30
6	4	9	1.60	1.60
6	4	10	1.10	1.10
6	5	1	1.90	1.90
6	5	2	1.80	1.80
6	5	3	1.90	1.80
6	5	4	1.30	1.30
6	5	5	1.60	1.60
6	5	6	1.10	1.00
6	5	7	1.50	1.50
6	5	8	1.60	1.50
6	5	9	1.40	1.40
6	5	10	1.90	1.90
6	6	1	1.80	1.80
6	6	2	1.70	1.60
6	6	3	1.50	1.60
6	6	4	1.70	1.60
6	6	5	1.70	1.60
6	6	6	1.60	1.60
6	6	7	1.50	1.60
6	6	8	1.40	1.30
6	6	9	1.50	1.40
6	6	10	1.30	1.30
6	7	1	1.80	1.90
6	7	2	1.80	1.80
6	7	3	1.80	1.80
6	7	4	1.60	1.70
6	7	5	1.60	1.70
6	7	6	1.00	1.00
6	7	7	1.70	1.60
6	7	8	1.40	1.50
6	7	9	1.40	1.30
6	7	10	1.20	1.30
6	8	1	1.50	1.60
6	8	2	1.60	1.60
6	8	3	1.50	1.40
6	8	4	1.30	1.40
6	8	5	1.20	1.30
6	8	6	1.40	1.50
6	8	7	1.70	1.60
6	8	8	1.50	1.50
6	8	9	1.30	1.20
6	8	10	1.00	1.10
6	9	1	2.20	2.10
6	9	2	1.70	1.90
6	9	3	1.80	1.80
6	9	4	1.80	1.90
6	9	5	1.90	1.90
6	9	6	1.90	1.90
6	9	7	1.80	1.70
6	9	8	1.70	1.80
6	9	9	1.80	1.80
6	9	10	1.70	1.70
6	10	1	1.70	1.80
6	10	2	1.40	1.50
6	10	3	1.60	1.50
6	10	4	1.50	1.50
6	10	5	1.40	1.30
6	10	6	1.30	1.20
6	10	7	1.50	1.50
6	10	8	1.70	1.60
6	10	9	1.50	1.40
6	10	10	1.60	1.60
7	1	1	1.90	2.00
7	1	2	1.70	1.70
7	1	3	1.50	1.40
7	1	4	1.40	1.40
7	1	5	1.30	1.40
7	1	6	1.00	0.90
7	1	7	1.40	1.40
7	1	8	1.60	1.60
7	1	9	1.50	1.40
7	1	10	1.60	1.60
7	2	1	1.80	1.80
7	2	2	1.70	1.60
7	2	3	1.60	1.80
7	2	4	1.40	1.20
7	2	5	1.40	1.50
7	2	6	1.10	1.10
7	2	7	1.20	1.40
7	2	8	1.30	1.40
7	2	9	1.40	1.60
7	2	10	1.40	1.60
7	3	1	1.80	1.90
7	3	2	1.60	1.70
7	3	3	1.60	1.60
7	3	4	1.80	1.90
7	3	5	1.70	1.50
7	3	6	1.60	1.40
7	3	7	1.50	1.60
7	3	8	1.30	1.40
7	3	9	1.50	1.50
7	3	10	1.10	1.10
7	4	1	1.40	1.50
7	4	2	1.50	1.40
7	4	3	1.60	1.60
7	4	4	1.50	1.60
7	4	5	1.60	1.70
7	4	6	1.40	1.40
7	4	7	1.40	1.40
7	4	8	1.20	1.20
7	4	9	1.60	1.70
7	4	10	1.00	1.10
7	5	1	1.70	1.80
7	5	2	1.80	1.80
7	5	3	1.70	1.70
7	5	4	1.20	1.20
7	5	5	1.50	1.50
7	5	6	1.00	1.00
7	5	7	1.50	1.50
7	5	8	1.70	1.50
7	5	9	1.20	1.40
7	5	10	1.90	1.90
7	6	1	1.70	1.80
7	6	2	1.70	1.60
7	6	3	1.30	1.40
7	6	4	1.80	1.50
7	6	5	1.50	1.60
7	6	6	1.60	1.60
7	6	7	1.60	1.40
7	6	8	1.40	1.40
7	6	9	1.40	1.30
7	6	10	1.20	1.10
7	7	1	1.80	1.70
7	7	2	1.70	1.80
7	7	3	1.80	1.70
7	7	4	1.50	1.40
7	7	5	1.60	1.60
7	7	6	0.90	0.80
7	7	7	1.40	1.50
7	7	8	1.20	1.30
7	7	9	1.40	1.20
7	7	10	1.20	1.10
7	8	1	1.40	1.50
7	8	2	1.60	1.50
7	8	3	1.30	1.30
7	8	4	1.30	1.30
7	8	5	1.10	1.00
7	8	6	1.40	1.40
7	8	7	1.50	1.50
7	8	8	1.40	1.30
7	8	9	1.10	1.20
7	8	10	1.00	1.10
7	9	1	2.10	1.00
7	9	2	1.50	1.90
7	9	3	1.60	1.70
7	9	4	1.80	1.80
7	9	5	1.70	1.70
7	9	6	1.80	1.80
7	9	7	1.70	1.60
7	9	8	1.60	1.80
7	9	9	1.70	1.70
7	9	10	1.70	1.70
7	10	1	1.60	1.60
7	10	2	1.40	1.60
7	10	3	1.40	1.40
7	10	4	1.40	1.40
7	10	5	1.20	1.20
7	10	6	1.20	1.10
7	10	7	1.40	1.50
7	10	8	1.50	1.60
7	10	9	1.40	1.40
7	10	10	1.50	1.60
8	1	1	19.00	20.00
8	1	2	16.50	16.50
8	1	3	15.00	14.00
8	1	4	14.00	14.00
8	1	5	13.00	13.00
8	1	6	10.00	10.00
8	1	7	14.00	14.00
8	1	8	15.00	15.00
8	1	9	15.00	14.00
8	1	10	15.00	16.00
8	2	1	17.00	18.00
8	2	2	16.00	15.00
8	2	3	16.00	17.00
8	2	4	13.00	12.00
8	2	5	14.00	15.00
8	2	6	11.00	11.50
8	2	7	13.00	13.00
8	2	8	12.00	14.00
8	2	9	14.00	14.00
8	2	10	15.00	15.00
8	3	1	17.00	19.00
8	3	2	16.00	16.00
8	3	3	15.50	15.50
8	3	4	17.50	16.00
8	3	5	16.00	16.00
8	3	6	14.50	14.00
8	3	7	15.00	15.00
8	3	8	13.50	13.50
8	3	9	15.00	15.00
8	3	10	11.00	10.00
8	4	1	14.00	15.00
8	4	2	14.50	14.50
8	4	3	15.50	15.50
8	4	4	15.00	15.00
8	4	5	16.00	16.50
8	4	6	14.00	14.00
8	4	7	13.00	14.50
8	4	8	13.00	12.00
8	4	9	15.00	15.00
8	4	10	10.00	10.00
8	5	1	17.00	17.00
8	5	2	17.00	17.00
8	5	3	16.00	15.00
8	5	4	12.00	12.00
8	5	5	15.00	14.00
8	5	6	10.50	10.50
8	5	7	15.00	15.00
8	5	8	16.00	14.00
8	5	9	17.00	17.00
8	5	10	19.00	18.00
8	6	1	17.00	17.00
8	6	2	16.50	15.50
8	6	3	14.00	15.00
8	6	4	17.00	14.00
8	6	5	16.50	14.00
8	6	6	16.00	16.00
8	6	7	14.00	13.50
8	6	8	13.50	13.50
8	6	9	14.00	12.00
8	6	10	12.00	10.00
8	7	1	17.00	17.00
8	7	2	17.00	17.00
8	7	3	17.00	17.00
8	7	4	14.00	14.00
8	7	5	15.00	15.00
8	7	6	8.50	8.50
8	7	7	14.50	14.00
8	7	8	14.00	12.00
8	7	9	13.00	13.00
8	7	10	12.00	12.00
8	8	1	14.00	15.00
8	8	2	15.00	14.00
8	8	3	13.00	12.50
8	8	4	12.00	12.00
8	8	5	6.00	6.00
8	8	6	13.00	14.00
8	8	7	14.00	14.00
8	8	8	13.00	12.50
8	8	9	11.00	12.00
8	8	10	10.00	10.00
8	9	1	20.00	20.00
8	9	2	15.00	17.00
8	9	3	15.00	16.00
8	9	4	18.00	18.00
8	9	5	15.00	16.00
8	9	6	17.00	18.00
8	9	7	16.00	16.00
8	9	8	16.00	17.00
8	9	9	17.00	17.00
8	9	10	17.00	16.00
8	10	1	16.00	16.00
8	10	2	13.50	14.50
8	10	3	15.00	14.00
8	10	4	14.00	14.00
8	10	5	11.00	12.00
8	10	6	13.00	11.00
8	10	7	14.00	14.50
8	10	8	15.00	15.00
8	10	9	13.00	13.00
8	10	10	15.00	15.00
9	1	1	20.00	21.00
9	1	2	18.00	16.00
9	1	3	16.00	15.00
9	1	4	15.00	14.00
9	1	5	12.00	13.00
9	1	6	10.00	10.00
9	1	7	15.00	14.00
9	1	8	16.00	16.00
9	1	9	15.00	15.00
9	1	10	16.00	17.00
9	2	1	17.00	19.00
9	2	2	16.00	17.00
9	2	3	16.00	18.00
9	2	4	13.00	12.00
9	2	5	14.00	15.00
9	2	6	11.00	12.00
9	2	7	13.00	14.00
9	2	8	12.00	14.00
9	2	9	15.00	16.00
9	2	10	14.00	16.00
9	3	1	18.00	20.00
9	3	2	16.00	18.00
9	3	3	15.00	16.00
9	3	4	18.00	19.00
9	3	5	16.00	16.00
9	3	6	16.00	15.00
9	3	7	14.00	16.00
9	3	8	14.00	14.00
9	3	9	14.00	16.00
9	3	10	11.00	10.00
9	4	1	14.00	16.00
9	4	2	12.00	15.00
9	4	3	15.00	16.00
9	4	4	15.00	16.00
9	4	5	16.00	16.00
9	4	6	14.00	14.00
9	4	7	15.00	14.00
9	4	8	12.00	13.00
9	4	9	15.00	16.00
9	4	10	10.00	11.00
9	5	1	17.00	18.00
9	5	2	16.00	18.00
9	5	3	16.00	16.00
9	5	4	17.00	12.00
9	5	5	15.00	15.00
9	5	6	10.00	11.00
9	5	7	15.00	15.00
9	5	8	14.00	14.00
9	5	9	12.00	13.00
9	5	10	19.00	19.00
9	6	1	16.00	18.00
9	6	2	17.00	16.00
9	6	3	12.00	17.00
9	6	4	17.00	15.00
9	6	5	15.00	17.00
9	6	6	16.00	16.00
9	6	7	15.00	14.00
9	6	8	14.00	13.00
9	6	9	14.00	14.00
9	6	10	12.00	12.00
9	7	1	17.00	18.00
9	7	2	12.00	13.00
9	7	3	17.00	18.00
9	7	4	12.00	14.00
9	7	5	15.00	16.00
9	7	6	10.00	9.00
9	7	7	14.00	15.00
9	7	8	12.00	14.00
9	7	9	13.00	12.00
9	7	10	12.00	12.00
9	8	1	15.00	15.00
9	8	2	16.00	16.00
9	8	3	13.00	13.00
9	8	4	12.00	13.00
9	8	5	11.00	11.00
9	8	6	13.00	15.00
9	8	7	15.00	15.00
9	8	8	13.00	14.00
9	8	9	11.00	13.00
9	8	10	10.00	11.00
9	9	1	21.00	21.00
9	9	2	15.00	18.00
9	9	3	16.00	17.00
9	9	4	18.00	19.00
9	9	5	15.00	16.00
9	9	6	18.00	18.00
9	9	7	16.00	16.00
9	9	8	17.00	18.00
9	9	9	17.00	18.00
9	9	10	17.00	17.00
9	10	1	16.00	17.00
9	10	2	15.00	15.00
9	10	3	13.00	15.00
9	10	4	15.00	15.00
9	10	5	13.00	13.00
9	10	6	12.00	13.00
9	10	7	15.00	15.00
9	10	8	15.00	16.00
9	10	9	13.00	14.00
9	10	10	14.00	16.00
10	1	1	4	3.9
10	1	2	3.3	3
10	1	3	3.1	3
10	1	4	3	2.7
10	1	5	2.8	2.4
10	1	6	2	1.8
10	1	7	3	2.6
10	1	8	2.9	2.9
10	1	9	2.9	2.9
10	1	10	3	3.1
10	2	1	3.2	3.5
10	2	2	3	3
10	2	3	3.4	3.4
10	2	4	2.4	2.6
10	2	5	2.9	2.9
10	2	6	2.3	2.3
10	2	7	2.4	2.5
10	2	8	2.3	2.6
10	2	9	2.9	2.7
10	2	10	2.8	2.9
10	3	1	3.5	3.5
10	3	2	3.1	3.1
10	3	3	3.2	3.3
10	3	4	3.6	3.5
10	3	5	3.1	2.9
10	3	6	3.1	3
10	3	7	2.9	3
10	3	8	2.7	2.5
10	3	9	2.9	2.9
10	3	10	2.4	2.1
10	4	1	2.6	2.7
10	4	2	2.9	2.6
10	4	3	2.9	2.9
10	4	4	3	3
10	4	5	2.9	3.1
10	4	6	2.8	2.6
10	4	7	2.6	2.9
10	4	8	2.4	2.4
10	4	9	2.9	3.1
10	4	10	2	2
10	5	1	3.5	3.5
10	5	2	3.2	3.2
10	5	3	3.4	3.3
10	5	4	2.5	2.4
10	5	5	2.9	3
10	5	6	2	2
10	5	7	2.9	2.8
10	5	8	3	2.8
10	5	9	2.6	2.5
10	5	10	3.6	3.5
10	6	1	3.1	3.1
10	6	2	3.2	3
10	6	3	2.8	3
10	6	4	3.1	3.1
10	6	5	3	3
10	6	6	3	3
10	6	7	2.9	3
10	6	8	2.7	2.5
10	6	9	2.7	2.7
10	6	10	2.5	2.4
10	7	1	3.3	3.1
10	7	2	3.1	3.2
10	7	3	3.3	3.2
10	7	4	3	3
10	7	5	3	3
10	7	6	1.8	1.9
10	7	7	3	3.1
10	7	8	2.6	2.6
10	7	9	2.5	2.4
10	7	10	2.1	2.3
10	8	1	3	2.9
10	8	2	2.9	3
10	8	3	2.7	2.5
10	8	4	2.5	2.5
10	8	5	2.3	2.1
10	8	6	2.5	2.7
10	8	7	3	2.8
10	8	8	2.5	2.5
10	8	9	2.2	2.4
10	8	10	2	2
10	9	1	4	3.9
10	9	2	3.1	3.4
10	9	3	3.3	3.1
10	9	4	3.4	3.4
10	9	5	3.4	3.4
10	9	6	3.3	3.4
10	9	7	3.1	3.1
10	9	8	3.2	3.2
10	9	9	3.1	3.1
10	9	10	3.1	3.1
10	10	1	3	3
10	10	2	2.8	2.8
10	10	3	2.7	2.7
10	10	4	2.6	2.7
10	10	5	2.5	2.4
10	10	6	2.3	2.3
10	10	7	2.7	2.7
10	10	8	3.1	3
10	10	9	2.6	2.7
10	10	10	2.9	3
11	1	1	2.04	2.06
11	1	2	1.74	1.76
11	1	3	1.56	1.51
11	1	4	1.47	1.46
11	1	5	1.32	1.41
11	1	6	1.03	0.96
11	1	7	1.45	1.45
11	1	8	1.61	1.55
11	1	9	1.54	1.47
11	1	10	1.61	1.64
11	2	1	1.76	1.81
11	2	2	1.66	1.56
11	2	3	1.67	1.76
11	2	4	1.32	1.19
11	2	5	1.46	1.52
11	2	6	1.20	1.13
11	2	7	1.29	1.41
11	2	8	1.23	1.42
11	2	9	1.43	1.53
11	2	10	1.50	1.55
11	3	1	1.81	1.82
11	3	2	1.66	1.71
11	3	3	1.53	1.56
11	3	4	1.81	1.73
11	3	5	1.66	1.60
11	3	6	1.52	1.49
11	3	7	1.50	1.55
11	3	8	1.44	1.37
11	3	9	1.48	1.53
11	3	10	1.14	1.12
11	4	1	1.41	1.59
11	4	2	1.49	1.46
11	4	3	1.60	1.57
11	4	4	1.50	1.60
11	4	5	1.62	1.67
11	4	6	1.41	1.50
11	4	7	1.39	1.48
11	4	8	1.22	1.28
11	4	9	1.49	1.61
11	4	10	1.00	1.07
11	5	1	1.70	1.80
11	5	2	1.84	1.78
11	5	3	1.71	1.68
11	5	4	1.24	1.21
11	5	5	1.52	1.53
11	5	6	1.04	1.09
11	5	7	1.55	1.53
11	5	8	1.60	1.51
11	5	9	1.22	1.34
11	5	10	1.88	1.89
11	6	1	1.72	1.77
11	6	2	1.66	1.67
11	6	3	1.33	1.47
11	6	4	1.72	1.52
11	6	5	1.61	1.57
11	6	6	1.66	1.50
11	6	7	1.48	1.40
11	6	8	1.38	1.41
11	6	9	1.50	1.37
11	6	10	1.25	1.19
11	7	1	1.83	1.73
11	7	2	1.85	1.74
11	7	3	1.76	1.75
11	7	4	1.46	1.47
11	7	5	1.63	1.57
11	7	6	0.89	0.84
11	7	7	1.48	1.50
11	7	8	1.30	1.32
11	7	9	1.40	1.21
11	7	10	1.21	1.17
11	8	1	1.50	1.51
11	8	2	1.61	1.48
11	8	3	1.36	1.37
11	8	4	1.36	1.29
11	8	5	1.15	1.11
11	8	6	1.39	1.41
11	8	7	1.47	1.54
11	8	8	1.35	1.35
11	8	9	1.13	1.26
11	8	10	1.09	1.11
11	9	1	2.12	2.09
11	9	2	1.56	1.87
11	9	3	1.59	1.77
11	9	4	1.85	1.87
11	9	5	1.61	1.70
11	9	6	1.76	1.81
11	9	7	1.64	1.68
11	9	8	1.66	1.76
11	9	9	1.71	1.80
11	9	10	1.74	1.72
11	10	1	1.66	1.62
11	10	2	1.41	1.52
11	10	3	1.41	1.48
11	10	4	1.39	1.48
11	10	5	1.21	1.23
11	10	6	1.20	1.12
11	10	7	1.54	1.50
11	10	8	1.58	1.61
11	10	9	1.37	1.43
11	10	10	1.51	1.66
12	1	1	16.4	17.4
12	1	2	14.9	14.0
12	1	3	12.8	12.3
12	1	4	12.4	12.7
12	1	5	10.8	12.1
12	1	6	8.6	8.6
12	1	7	11.8	12.3
12	1	8	13.7	13.4
12	1	9	13.2	11.7
12	1	10	14.3	14.2
12	2	1	15.1	15.2
12	2	2	14.1	13.0
12	2	3	14.1	15.3
12	2	4	11.5	10.9
12	2	5	12.1	13.0
12	2	6	9.7	10.1
12	2	7	11.0	11.8
12	2	8	10.3	11.8
12	2	9	12.1	12.9
12	2	10	12.7	13.2
12	3	1	14.9	16.3
12	3	2	14.6	13.8
12	3	3	13.4	13.2
12	3	4	16.5	14.7
12	3	5	14.2	13.1
12	3	6	13.8	12.2
12	3	7	12.8	12.9
12	3	8	11.9	11.8
12	3	9	12.6	13.1
12	3	10	9.5	9.5
12	4	1	12.3	13.1
12	4	2	12.5	11.2
12	4	3	13.1	13.1
12	4	4	12.2	13.9
12	4	5	13.3	14.1
12	4	6	12.2	12.6
12	4	7	12.0	12.4
12	4	8	10.8	10.9
12	4	9	12.6	13.8
12	4	10	8.9	8.9
12	5	1	15.8	15.6
12	5	2	15.3	14.9
12	5	3	14.0	13.5
12	5	4	10.4	10.1
12	5	5	12.8	12.2
12	5	6	8.8	8.9
12	5	7	12.8	12.8
12	5	8	13.8	12.5
12	5	9	11.5	11.3
12	5	10	16.4	15.8
12	6	1	14.8	14.9
12	6	2	14.9	13.7
12	6	3	12.8	13.0
12	6	4	14.0	12.9
12	6	5	14.6	12.3
12	6	6	14.0	14.0
12	6	7	13.0	12.9
12	6	8	12.0	11.6
12	6	9	12.2	11.4
12	6	10	11.0	10.4
12	7	1	15.3	14.7
12	7	2	14.9	14.5
12	7	3	14.7	15.2
12	7	4	12.2	12.2
12	7	5	13.2	13.4
12	7	6	7.6	7.7
12	7	7	12.4	11.7
12	7	8	10.4	11.3
12	7	9	11.7	10.3
12	7	10	10.3	9.5
12	8	1	12.2	12.5
12	8	2	13.5	12.2
12	8	3	11.5	11.3
12	8	4	11.3	11.3
12	8	5	8.9	9.3
12	8	6	11.3	11.7
12	8	7	12.0	12.4
12	8	8	11.5	11.3
12	8	9	10.2	10.2
12	8	10	8.8	9.2
12	9	1	17.6	17.6
12	9	2	13.1	15.1
12	9	3	13.3	14.9
12	9	4	15.8	15.6
12	9	5	15.2	14.3
12	9	6	14.7	14.7
12	9	7	13.5	14.3
12	9	8	14.6	14.7
12	9	9	14.9	14.5
12	9	10	14.3	14.4
12	10	1	14.0	13.9
12	10	2	12.0	12.6
12	10	3	12.2	12.2
12	10	4	11.9	12.4
12	10	5	10.9	10.7
12	10	6	10.7	10.4
12	10	7	12.3	12.4
12	10	8	13.1	13.3
12	10	9	11.6	11.5
12	10	10	12.8	13.6
14	1	1	210.31	214.86
14	1	2	184.88	176.73
14	1	3	160.00	150.00
14	1	4	151.16	151.08
14	1	5	138.03	145.01
14	1	6	111.54	101.55
14	1	7	144.00	152.00
14	1	8	165.05	164.30
14	1	9	158.05	153.01
14	1	10	165.00	174.00
14	2	1	185.08	194.36
14	2	2	172.00	170.00
14	2	3	173.34	178.89
14	2	4	134.00	127.00
14	2	5	153.00	155.00
14	2	6	125.00	120.83
14	2	7	138.83	129.93
14	2	8	124.49	148.66
14	2	9	153.29	157.85
14	2	10	159.26	161.51
14	3	1	185.07	202.53
14	3	2	169.96	177.13
14	3	3	166.08	163.03
14	3	4	185.15	178.79
14	3	5	170.50	166.77
14	3	6	167.01	153.00
14	3	7	156.16	164.11
14	3	8	144.12	145.28
14	3	9	159.67	156.89
14	3	10	119.52	109.70
14	4	1	150.40	159.11
14	4	2	156.16	144.09
14	4	3	161.11	170.00
14	4	4	155.56	172.23
14	4	5	168.36	168.19
14	4	6	147.03	156.01
14	4	7	144.59	151.46
14	4	8	128.13	137.77
14	4	9	161.79	167.36
14	4	10	108.80	100.50
14	5	1	201.25	187.50
14	5	2	185.43	186.75
14	5	3	177.50	173.75
14	5	4	127.00	127.00
14	5	5	157.00	157.00
14	5	6	107.62	110.95
14	5	7	157.00	162.00
14	5	8	167.00	156.00
14	5	9	130.14	135.06
14	5	10	203.44	201.19
14	6	1	180.00	184.44
14	6	2	176.00	167.00
14	6	3	158.00	170.00
14	6	4	178.00	154.01
14	6	5	168.86	165.68
14	6	6	169.00	174.00
14	6	7	151.00	159.00
14	6	8	145.17	142.06
14	6	9	148.57	132.26
14	6	10	126.06	112.61
14	7	1	182.71	177.56
14	7	2	188.77	183.77
14	7	3	178.04	183.10
14	7	4	152.00	150.00
14	7	5	165.00	163.01
14	7	6	95.13	91.29
14	7	7	153.00	154.00
14	7	8	145.99	138.31
14	7	9	150.00	128.00
14	7	10	126.02	120.00
14	8	1	152.00	158.00
14	8	2	164.35	152.32
14	8	3	139.03	141.01
14	8	4	139.00	136.00
14	8	5	113.35	112.50
14	8	6	153.00	161.00
14	8	7	156.72	154.94
14	8	8	139.00	141.00
14	8	9	120.00	129.02
14	8	10	111.28	116.87
14	9	1	218.75	220.00
14	9	2	160.02	192.25
14	9	3	185.61	182.25
14	9	4	188.90	192.65
14	9	5	190.26	175.07
14	9	6	180.22	184.61
14	9	7	172.22	173.33
14	9	8	173.51	187.99
14	9	9	176.27	185.00
14	9	10	180.00	177.78
14	10	1	177.81	170.00
14	10	2	145.67	159.38
14	10	3	154.05	153.08
14	10	4	149.41	151.33
14	10	5	122.02	131.03
14	10	6	137.30	119.14
14	10	7	157.71	156.32
14	10	8	163.01	169.00
14	10	9	145.50	147.67
14	10	10	166.24	169.11
15	1	1	2.10	2.00
15	1	2	1.70	1.60
15	1	3	1.50	1.40
15	1	4	1.45	1.35
15	1	5	1.25	1.25
15	1	6	1.00	0.90
15	1	7	1.40	1.60
15	1	8	1.55	1.65
15	1	9	1.50	1.70
15	1	10	1.60	1.60
15	2	1	1.70	1.80
15	2	2	1.60	1.60
15	2	3	1.60	1.70
15	2	4	1.30	1.25
15	2	5	1.40	1.50
15	2	6	1.15	1.15
15	2	7	1.30	1.30
15	2	8	1.20	1.40
15	2	9	1.45	1.45
15	2	10	1.45	1.45
15	3	1	1.70	1.90
15	3	2	1.65	1.65
15	3	3	1.50	1.50
15	3	4	1.90	1.90
15	3	5	1.60	1.50
15	3	6	1.55	1.55
15	3	7	1.45	1.55
15	3	8	1.40	1.30
15	3	9	1.50	1.50
15	3	10	1.10	1.00
15	4	1	1.40	1.50
15	4	2	1.45	1.45
15	4	3	1.50	1.50
15	4	4	1.50	1.50
15	4	5	1.60	1.60
15	4	6	1.50	1.40
15	4	7	1.40	1.50
15	4	8	1.20	1.30
15	4	9	1.50	1.60
15	4	10	1.50	1.60
15	5	1	1.85	1.85
15	5	2	1.75	1.75
15	5	3	1.75	1.75
15	5	4	1.20	1.20
15	5	5	1.50	1.40
15	5	6	1.00	1.00
15	5	7	1.45	1.45
15	5	8	1.60	1.50
15	5	9	1.30	1.30
15	5	10	1.90	1.90
15	6	1	1.65	1.65
15	6	2	1.65	1.65
15	6	3	1.50	1.50
15	6	4	1.70	1.60
15	6	5	1.60	1.50
15	6	6	1.60	1.60
15	6	7	1.50	1.50
15	6	8	1.35	1.35
15	6	9	1.40	1.30
15	6	10	1.30	1.20
15	7	1	1.70	1.70
15	7	2	1.70	1.70
15	7	3	1.70	1.70
15	7	4	1.50	1.50
15	7	5	1.50	1.60
15	7	6	0.90	0.90
15	7	7	1.45	1.35
15	7	8	1.35	1.45
15	7	9	1.35	1.25
15	7	10	1.20	1.20
15	8	1	1.40	1.50
15	8	2	1.50	1.50
15	8	3	1.30	1.30
15	8	4	1.30	1.20
15	8	5	1.05	1.05
15	8	6	1.35	1.45
15	8	7	1.40	1.50
15	8	8	1.30	1.30
15	8	9	1.20	1.20
15	8	10	1.05	1.05
15	9	1	2.00	2.00
15	9	2	1.65	1.75
15	9	3	1.75	1.65
15	9	4	1.80	1.80
15	9	5	1.60	1.60
15	9	6	1.70	1.80
15	9	7	1.60	1.60
15	9	8	1.65	1.75
15	9	9	1.65	1.75
15	9	10	1.70	1.70
15	10	1	1.60	1.70
15	10	2	1.40	1.40
15	10	3	1.40	1.50
15	10	4	1.40	1.40
15	10	5	1.25	1.25
15	10	6	1.30	1.20
15	10	7	1.45	1.45
15	10	8	1.60	1.50
15	10	9	1.30	1.40
15	10	10	1.50	1.60
16	1	1	19.93	16.05
16	1	2	18.36	17.16
16	1	3	15.71	14.96
16	1	4	14.74	15.03
16	1	5	12.63	13.51
16	1	6	9.36	8.84
16	1	7	14.70	16.13
16	1	8	14.96	14.67
16	1	9	14.54	13.82
16	1	10	15.89	15.92
16	2	1	16.72	18.55
16	2	2	17.61	15.82
16	2	3	15.83	17.03
16	2	4	12.49	11.98
16	2	5	14.92	14.88
16	2	6	10.69	10.98
16	2	7	11.58	14.09
16	2	8	11.16	12.94
16	2	9	14.44	14.48
16	2	10	15.25	13.83
16	3	1	15.18	19.60
16	3	2	15.32	16.02
16	3	3	15.69	14.75
16	3	4	17.97	17.40
16	3	5	17.26	14.79
16	3	6	14.25	14.90
16	3	7	13.33	15.42
16	3	8	12.76	12.90
16	3	9	13.60	15.46
16	3	10	10.92	10.50
16	4	1	14.60	15.78
16	4	2	13.63	14.46
16	4	3	14.08	14.62
16	4	4	15.08	15.51
16	4	5	15.42	15.67
16	4	6	13.68	14.28
16	4	7	12.28	15.09
16	4	8	11.59	12.25
16	4	9	21.18	20.80
16	4	10	9.33	10.02
16	5	1	17.66	17.79
16	5	2	18.91	18.06
16	5	3	15.07	16.87
16	5	4	12.73	11.42
16	5	5	14.16	14.72
16	5	6	10.63	9.32
16	5	7	14.82	16.60
16	5	8	15.40	15.48
16	5	9	11.68	12.32
16	5	10	18.29	17.08
16	6	1	15.82	17.04
16	6	2	15.56	16.26
16	6	3	13.93	13.99
16	6	4	16.71	14.64
16	6	5	16.50	14.23
16	6	6	16.09	15.25
16	6	7	14.57	13.16
16	6	8	14.00	14.14
16	6	9	14.84	13.90
16	6	10	12.76	11.74
16	7	1	17.84	16.92
16	7	2	17.87	17.70
16	7	3	17.32	15.96
16	7	4	13.32	14.45
16	7	5	15.66	14.91
16	7	6	8.93	7.32
16	7	7	13.52	13.03
16	7	8	12.83	13.49
16	7	9	13.42	10.74
16	7	10	11.57	12.86
16	8	1	12.74	14.97
16	8	2	16.08	13.03
16	8	3	13.25	11.05
16	8	4	13.71	12.40
16	8	5	10.34	11.29
16	8	6	13.11	15.40
16	8	7	14.02	13.78
16	8	8	12.58	12.66
16	8	9	11.25	11.90
16	8	10	10.67	10.25
16	9	1	19.69	19.22
16	9	2	14.74	17.43
16	9	3	17.01	16.17
16	9	4	24.39	27.82
16	9	5	17.34	16.81
16	9	6	17.66	17.42
16	9	7	15.35	16.83
16	9	8	16.17	17.31
16	9	9	16.02	16.67
16	9	10	15.94	15.92
16	10	1	16.42	15.71
16	10	2	13.05	13.88
16	10	3	13.20	13.54
16	10	4	14.50	12.93
16	10	5	11.23	11.19
16	10	6	12.10	12.69
16	10	7	14.69	14.51
16	10	8	16.01	14.67
16	10	9	13.70	14.52
16	10	10	16.74	15.44
17	1	1	19.00	20.00
17	1	2	16.00	17.00
17	1	3	16.00	14.00
17	1	4	14.00	14.00
17	1	5	12.00	13.00
17	1	6	10.00	9.00
17	1	7	15.00	13.00
17	1	8	15.00	15.00
17	1	9	15.00	14.00
17	1	10	16.00	16.00
17	2	1	16.00	18.00
17	2	2	16.00	15.00
17	2	3	15.00	17.00
17	2	4	13.00	12.00
17	2	5	14.00	14.00
17	2	6	11.00	11.00
17	2	7	12.00	14.00
17	2	8	11.00	14.00
17	2	9	14.00	14.00
17	2	10	15.00	14.00
17	3	1	16.00	19.00
17	3	2	15.00	16.00
17	3	3	15.00	14.00
17	3	4	18.00	17.00
17	3	5	17.00	14.00
17	3	6	15.00	14.00
17	3	7	14.00	15.00
17	3	8	13.00	14.00
17	3	9	14.00	15.00
17	3	10	11.00	10.00
17	4	1	13.00	14.00
17	4	2	14.00	14.00
17	4	3	15.00	15.00
17	4	4	13.00	16.00
17	4	5	15.00	16.00
17	4	6	14.00	13.00
17	4	7	12.00	15.00
17	4	8	12.00	12.00
17	4	9	14.00	16.00
17	4	10	9.00	10.00
17	5	1	17.00	17.00
17	5	2	17.00	18.00
17	5	3	15.00	16.00
17	5	4	12.00	11.00
17	5	5	15.00	14.00
17	5	6	10.00	10.00
17	5	7	14.00	14.00
17	5	8	15.00	14.00
17	5	9	13.00	12.00
17	5	10	19.00	18.00
17	6	1	16.00	17.00
17	6	2	15.00	15.00
17	6	3	14.00	15.00
17	6	4	17.00	15.00
17	6	5	16.00	15.00
17	6	6	15.00	15.00
17	6	7	14.00	15.00
17	6	8	13.00	13.00
17	6	9	14.00	12.00
17	6	10	11.00	11.00
17	7	1	17.00	16.00
17	7	2	18.00	16.00
17	7	3	17.00	16.00
17	7	4	15.00	14.00
17	7	5	15.00	15.00
17	7	6	9.00	9.00
17	7	7	15.00	14.00
17	7	8	13.00	13.00
17	7	9	14.00	12.00
17	7	10	11.00	11.00
17	8	1	13.00	14.00
17	8	2	16.00	14.00
17	8	3	13.00	12.00
17	8	4	13.00	12.00
17	8	5	10.00	10.00
17	8	6	13.00	14.00
17	8	7	13.00	14.00
17	8	8	12.00	12.00
17	8	9	10.00	12.00
17	8	10	10.00	10.00
17	9	1	20.00	20.00
17	9	2	16.00	17.00
17	9	3	17.00	17.00
17	9	4	17.00	17.00
17	9	5	17.00	16.00
17	9	6	17.00	17.00
17	9	7	15.00	16.00
17	9	8	16.00	16.00
17	9	9	16.00	17.00
17	9	10	16.00	16.00
17	10	1	16.00	16.00
17	10	2	13.00	14.00
17	10	3	13.00	14.00
17	10	4	14.00	13.00
17	10	5	11.00	12.00
17	10	6	11.00	11.00
17	10	7	14.00	14.00
17	10	8	15.00	14.00
17	10	9	13.00	14.00
17	10	10	14.00	15.00
19	1	1	20.0	21.0
19	1	2	17.5	17.0
19	1	3	15.5	14.0
19	1	4	14.5	14.0
19	1	5	13.0	14.0
19	1	6	10.5	9.0
19	1	7	14.0	14.0
19	1	8	15.5	16.0
19	1	9	15.0	15.0
19	1	10	16.0	17.0
19	2	1	18.0	19.0
19	2	2	16.5	16.0
19	2	3	16.5	17.5
19	2	4	13.0	12.0
19	2	5	14.5	14.5
19	2	6	11.5	12.0
19	2	7	13.0	14.0
19	2	8	12.0	14.0
19	2	9	14.5	15.0
19	2	10	14.5	15.0
19	3	1	18.0	19.0
19	3	2	15.0	16.5
19	3	3	15.0	15.0
19	3	4	17.5	17.0
19	3	5	17.0	16.0
19	3	6	15.0	15.0
19	3	7	14.5	15.0
19	3	8	14.0	14.0
19	3	9	15.5	15.0
19	3	10	11.5	11.0
19	4	1	14.5	15.0
19	4	2	14.5	14.5
19	4	3	15.5	16.0
19	4	4	15.0	16.0
19	4	5	16.0	17.0
19	4	6	14.5	15.0
19	4	7	14.0	14.0
19	4	8	12.5	13.0
19	4	9	15.0	16.0
19	4	10	10.0	11.0
19	5	1	17.0	18.0
19	5	2	18.0	18.0
19	5	3	17.0	17.0
19	5	4	12.0	12.0
19	5	5	15.5	15.0
19	5	6	10.5	11.0
19	5	7	15.0	15.5
19	5	8	16.0	15.0
19	5	9	12.5	13.0
19	5	10	18.5	19.0
19	6	1	17.5	17.5
19	6	2	17.0	16.0
19	6	3	13.0	16.0
19	6	4	17.0	15.0
19	6	5	15.5	16.0
19	6	6	16.0	16.5
19	6	7	14.5	14.0
19	6	8	14.0	14.0
19	6	9	14.5	13.0
19	6	10	12.0	11.0
19	7	1	17.5	17.0
19	7	2	17.0	17.5
19	7	3	17.0	18.0
19	7	4	14.0	14.0
19	7	5	15.5	15.0
19	7	6	8.0	9.0
19	7	7	5.0	14.0
19	7	8	12.5	13.0
19	7	9	14.0	12.0
19	7	10	12.0	11.5
19	8	1	14.5	15.0
19	8	2	16.0	14.5
19	8	3	13.0	13.0
19	8	4	13.0	13.0
19	8	5	10.5	11.0
19	8	6	13.5	14.0
19	8	7	14.0	15.0
19	8	8	13.0	13.0
19	8	9	11.0	12.0
19	8	10	10.5	11.0
19	9	1	20.5	21.0
19	9	2	15.5	18.0
19	9	3	16.0	17.0
19	9	4	18.0	18.0
19	9	5	16.0	16.5
19	9	6	17.5	18.0
19	9	7	16.5	16.0
19	9	8	16.5	18.0
19	9	9	18.0	17.0
19	9	10	17.0	16.5
19	10	1	16.5	17.0
19	10	2	14.0	15.0
19	10	3	14.5	15.0
19	10	4	14.0	14.0
19	10	5	12.0	12.0
19	10	6	12.5	11.5
19	10	7	15.0	15.0
19	10	8	15.0	16.0
19	10	9	14.0	14.0
19	10	10	15.5	16.0
22	1	1	16.38	15.69
22	1	2	13.1	13.34
22	1	3	12.07	11.21
22	1	4	11.21	10.51
22	1	5	10	11.03
22	1	6	8.1	7.24
22	1	7	10.86	10.86
22	1	8	11.9	12.69
22	1	9	11.21	11.55
22	1	10	12.24	12.24
22	2	1	17.18	18.72
22	2	2	16.67	15.89
22	2	3	18.21	17.17
22	2	4	12.82	13.85
22	2	5	14.87	14.62
22	2	6	12.05	12.05
22	2	7	12.82	12.56
22	2	8	12.56	14.11
22	2	9	15.55	14.05
22	2	10	14.36	15.64
22	3	1	19.47	19.21
22	3	2	17.37	16.84
22	3	3	17.38	17.63
22	3	4	19.47	19.48
22	3	5	16.92	20.55
22	3	6	17.37	16.31
22	3	7	16.58	16.05
22	3	8	14.21	13.42
22	3	9	15.49	15.84
22	3	10	12.7	11.63
22	4	1	13.5	14.77
22	4	2	14.25	14.25
22	4	3	14.75	15.25
22	4	4	15.25	15.25
22	4	5	15.25	17.25
22	4	6	14.5	13.75
22	4	7	13.75	14.75
22	4	8	12	12
22	4	9	15.89	16.13
22	4	10	10.49	10.74
22	5	1	18.72	18.97
22	5	2	17.69	17.69
22	5	3	17.69	17.69
22	5	4	13.08	12.3
22	5	5	15.13	15.38
22	5	6	10.26	10.51
22	5	7	15.13	15.13
22	5	8	15.64	14.62
22	5	9	13.33	13.08
22	5	10	18.97	18.47
22	6	1	17.44	17.18
22	6	2	18.42	16.58
22	6	3	15.13	15.13
22	6	4	17.69	15.39
22	6	5	16.15	15.9
22	6	6	16.15	16.93
22	6	7	15.64	15.13
22	6	8	14.1	13.85
22	6	9	13.85	13.84
22	6	10	13.33	12.31
22	7	1	17.44	17.43
22	7	2	17.18	17.44
22	7	3	17.69	17.44
22	7	4	15.38	15.9
22	7	5	15.9	15.38
22	7	6	10	9.49
22	7	7	15.64	14.36
22	7	8	13.85	14.79
22	7	9	13.85	11.79
22	7	10	11.28	12.05
22	8	1	14.86	16.49
22	8	2	17.03	14.86
22	8	3	14.06	13.51
22	8	4	14.06	13.78
22	8	5	12.97	11.89
22	8	6	14.59	15.95
22	8	7	17.03	15.13
22	8	8	14.86	14.33
22	8	9	12.97	12.98
22	8	10	11.62	11.64
22	9	1	21.28	20.77
22	9	2	16.67	17.43
22	9	3	17.18	17.18
22	9	4	18.46	17.69
22	9	5	17.95	17.69
22	9	6	17.69	17.44
22	9	7	16.41	16.92
22	9	8	16.92	17.44
22	9	9	17.18	16.67
22	9	10	16.92	16.67
22	10	1	16.84	17.37
22	10	2	14.11	10.7
22	10	3	14.47	14.74
22	10	4	14.47	14.74
22	10	5	13.68	12.64
22	10	6	12.85	11.25
22	10	7	14.63	15.11
22	10	8	17.37	15.79
22	10	9	14.21	15
22	10	10	15.79	17.1
23	1	1	22.22	20.76
23	1	2	18.55	16.69
23	1	3	16.85	15.58
23	1	4	16.16	15.46
23	1	5	13.35	14.54
23	1	6	10.73	10.73
23	1	7	16.70	14.71
23	1	8	18.17	16.09
23	1	9	15.49	15.88
23	1	10	16.25	17.47
23	2	1	18.13	19.00
23	2	2	16.69	16.49
23	2	3	19.06	18.03
23	2	4	15.92	14.89
23	2	5	15.42	15.41
23	2	6	12.72	12.24
23	2	7	13.16	13.75
23	2	8	12.41	14.68
23	2	9	15.51	15.57
23	2	10	15.00	15.50
23	3	1	20.02	19.53
23	3	2	16.86	17.54
23	3	3	17.59	17.59
23	3	4	19.49	19.74
23	3	5	17.14	17.14
23	3	6	16.93	16.38
23	3	7	16.42	17.06
23	3	8	13.47	14.21
23	3	9	15.85	16.50
23	3	10	12.12	12.12
23	4	1	13.55	15.41
23	4	2	15.00	15.32
23	4	3	15.64	16.56
23	4	4	15.87	16.69
23	4	5	16.84	17.39
23	4	6	15.08	14.67
23	4	7	14.49	15.53
23	4	8	13.04	12.60
23	4	9	16.09	15.98
23	4	10	10.37	11.09
23	5	1	19.48	19.22
23	5	2	17.67	18.03
23	5	3	18.71	19.35
23	5	4	13.46	13.46
23	5	5	16.73	16.30
23	5	6	10.92	10.92
23	5	7	15.25	15.37
23	5	8	15.57	15.71
23	5	9	13.79	13.79
23	5	10	19.23	19.62
23	6	1	17.76	18.19
23	6	2	17.65	16.24
23	6	3	15.09	16.34
23	6	4	17.79	16.14
23	6	5	17.33	15.79
23	6	6	16.28	17.11
23	6	7	15.67	15.44
23	6	8	14.09	14.63
23	6	9	14.75	13.78
23	6	10	13.46	12.78
23	7	1	19.29	18.55
23	7	2	19.02	19.02
23	7	3	18.76	18.76
23	7	4	16.52	16.29
23	7	5	17.29	16.86
23	7	6	10.47	10.31
23	7	7	16.73	16.92
23	7	8	14.28	15.76
23	7	9	14.81	13.84
23	7	10	12.29	13.29
23	8	1	17.14	16.43
23	8	2	16.74	16.79
23	8	3	15.26	15.31
23	8	4	15.51	15.61
23	8	5	12.92	12.71
23	8	6	14.78	16.15
23	8	7	16.09	17.41
23	8	8	15.04	15.04
23	8	9	12.96	13.98
23	8	10	11.39	11.97
23	9	1	22.45	21.30
23	9	2	16.43	18.99
23	9	3	17.60	18.04
23	9	4	18.16	19.00
23	9	5	18.54	18.54
23	9	6	18.78	19.48
23	9	7	16.94	17.87
23	9	8	17.42	17.26
23	9	9	17.49	17.64
23	9	10	17.10	18.64
23	10	1	17.49	17.30
23	10	2	15.03	15.76
23	10	3	15.65	15.31
23	10	4	14.60	14.87
23	10	5	13.33	13.45
23	10	6	12.96	13.14
23	10	7	15.14	15.29
23	10	8	17.57	16.11
23	10	9	15.39	14.86
23	10	10	16.31	17.41
25	1	1	21.16	20.23
25	1	2	17.47	16.15
25	1	3	16.19	15.74
25	1	4	15.77	14.78
25	1	5	12.88	14.33
25	1	6	10.78	9.63
25	1	7	16.12	13.77
25	1	8	17.79	14.88
25	1	9	14.71	15.71
25	1	10	15.99	16.51
25	2	1	17.49	18.46
25	2	2	17.01	16.12
25	2	3	17.71	16.97
25	2	4	15.70	13.65
25	2	5	15.14	14.69
25	2	6	11.88	11.78
25	2	7	13.48	12.82
25	2	8	12.63	14.23
25	2	9	15.07	14.83
25	2	10	14.88	14.83
25	3	1	19.24	18.09
25	3	2	16.40	16.65
25	3	3	17.21	16.17
25	3	4	19.49	18.36
25	3	5	17.38	15.39
25	3	6	16.83	15.58
25	3	7	15.79	15.67
25	3	8	13.99	13.28
25	3	9	16.02	15.72
25	3	10	12.29	11.92
25	4	1	14.11	14.76
25	4	2	14.71	13.88
25	4	3	15.56	15.87
25	4	4	16.15	16.11
25	4	5	16.82	15.54
25	4	6	15.14	13.83
25	4	7	13.70	14.82
25	4	8	12.73	11.80
25	4	9	16.30	15.73
25	4	10	10.37	10.29
25	5	1	18.47	18.81
25	5	2	18.42	17.15
25	5	3	18.09	17.46
25	5	4	13.38	12.72
25	5	5	16.25	15.38
25	5	6	10.98	10.48
25	5	7	14.92	15.39
25	5	8	15.70	13.85
25	5	9	13.17	12.65
25	5	10	19.48	17.92
25	6	1	16.85	16.47
25	6	2	17.40	15.64
25	6	3	14.65	15.06
25	6	4	16.94	15.88
25	6	5	16.83	15.47
25	6	6	16.15	16.06
25	6	7	15.28	15.00
25	6	8	14.19	13.62
25	6	9	15.16	12.51
25	6	10	13.71	11.90
25	7	1	17.51	17.25
25	7	2	16.74	16.90
25	7	3	17.99	17.65
25	7	4	15.17	15.33
25	7	5	15.67	15.80
25	7	6	9.55	9.43
25	7	7	15.74	15.24
25	7	8	13.80	12.84
25	7	9	13.33	12.84
25	7	10	11.76	12.23
25	8	1	15.27	14.11
25	8	2	15.34	15.07
25	8	3	14.44	13.77
25	8	4	14.39	13.90
25	8	5	12.01	11.12
25	8	6	13.51	14.80
25	8	7	16.44	16.04
25	8	8	14.02	13.60
25	8	9	11.82	13.03
25	8	10	11.01	10.24
25	9	1	21.40	19.25
25	9	2	12.57	18.20
25	9	3	17.15	16.02
25	9	4	18.06	17.48
25	9	5	17.47	17.08
25	9	6	18.06	17.88
25	9	7	16.56	17.70
25	9	8	16.67	17.37
25	9	9	16.93	16.86
25	9	10	17.22	15.87
25	10	1	16.17	16.80
25	10	2	14.52	14.49
25	10	3	14.19	13.93
25	10	4	14.34	13.77
25	10	5	12.89	12.12
25	10	6	12.51	11.46
25	10	7	13.99	14.15
25	10	8	16.61	14.65
25	10	9	13.64	14.90
[truncated: 1,101 more rows]
